# Supplementary material for: Type 2 cannabinoid receptor expression on microglial cells regulates neuroinflammation during graft-versus-host disease
Source: J Clin Invest. 2024 Apr 25;134(11):e175205. doi: 10.1172/JCI175205 (PMC11142740; doi:10.1172/JCI175205)
Supplement: Supporting data values [file jci-134-175205-s203.xlsx]

## Sheet: Figure 1
Figure 1A
CD4 % Total Cells
	BM													GVHD
PFC	0.72	0.82	0.17	0	1.61	1.09	0.63	1.83	0.12	0	0.46	0.83	1.9	8.76	8.15	15.17	16.56	18.1	22.79	16.2	25.69	13.92	26.13	11.31	14.07	16.15
AMY	0	0	1.39	0.35	0	2.74	0	0	0.13	0	0	0.76	0	9.99	17.48	16.26	20.78	16.67	27.63	24.96	14.31	5.32	6.96	10.36	13.29	20.69
BS	0.86	0	0.36	0	0	4.05	1.12	3.34	0	0.12	1.77	2.08	0.66	11.8	11.93	11.96	22.7	18.27	25.04	14.47	19.68	19.61	19.1	12.65	21.73	20.2
CER	1.74	0.2	0.31	0.29	1.3	5.16	1.63	2.01	0.62	0.42	2.82	1.07	1.3	10.53	15.14	17.24	23.5	17.56	23.23	18.75	24.28	16.06	21.03	16.7	22.65	20.98
CD8 % Total Cells
	BM													GVHD
PFC	12.2	13.99	15.84	4.07	4.84	19.13	21.92	22.78	1.51	1.87	2.06	4.97	9.05	20.83	18.68	28.06	38.59	35.76	43	26.98	17.09	22.66	35.02	15.53	29.36	23.15
AMY	2.18	6.82	14.86	0.35	1.96	17.43	10.41	0	4.09	4.2	0	13.7	0	28.01	24.04	33.42	39.12	42.68	40.94	41.32	33.2	14.9	11.42	14.4	20.83	24.34
BS	5.18	10.09	14.67	5.83	5.29	42.55	48.84	35.94	2.03	2.09	3.21	27.18	7.13	28.57	30.48	30.27	48.83	55.94	50	46.65	51.27	25.83	27.06	17.62	25.83	29.41
CER	22.02	13.07	24.29	5.26	9.94	32.67	26.94	38.43	22.01	6.33	6.6	21	16.17	33.53	41.21	41.65	47.3	43.6	51.5	41.91	54.32	27.49	29.61	36.05	35.69	36.83
CD4 Total Cell number
	BM													GVHD
PFC	172	152	46	0	125	92	244	149	10	0	81	74	165	2235	4401	7510	15398	3042	15043	8504	4110	4678	14633	4139	7388	10336
AMY	0	0	118	29	0	226	0	0	34	0	0	68	0	2368	1468	2845	1818	1458	2418	1934	3543	479	609	1000	3389	3662
BS	77	0	191	0	0	660	191	843	0	10	610	177	116	7020	6082	4066	11440	13980	19157	6405	8611	3433	9739	3131	5704	5151
CER	850	117	241	24	215	1316	278	166	271	38	261	380	117	14326	11926	18624	13570	18261	21080	31318	22033	7349	11543	7308	7700	16522
CD8 Total Cell number
	BM													GVHD
PFC	2929	2589	4157	336	375	1607	8493	1857	132	166	360	447	783	5312	10086	13890	35893	6007	28383	14165	2735	7613	19612	5684	15415	14816
AMY	180	613	1263	29	164	1438	2530	0	1061	389	0	1233	0	6639	2019	5848	3423	3735	3583	3203	8216	1341	1000	1389	5312	4308
BS	466	1816	7703	466	442	6935	8302	9057	534	188	1104	2310	1247	17000	15546	10290	24609	42794	38249	20642	22431	4521	13799	4360	6781	7500
CER	10733	7688	18828	434	1640	8330	4580	3171	9630	564	611	7435	1455	45606	32451	44986	27315	45342	46740	69997	49294	12576	16254	15773	12133	29002
Figure 1D					Figure 1E
PFC	AMY	BS	CER		BM				GVHD
50.6	20.6	31.8	32.4		PFC	AMY	BS	CER	PFC	AMY	BS	CER
44.8	21.2	22.4	24		11.7801	7.80728	10.4946	12.1326	5.62328	7.58368	9.02096	7.87592
38	24.6	29.6	19.4		10.6465	7.5504	13.2215	13.4295	6.15576	5.32584	9.1364	8.79112
46.8	25.2	35.8	36		12.4365	8.94582	9.2001	11.5721	6.8133	6.78678	8.02854	6.95994
52.4	27	46.4	30.2		13.5576	8.97624	12.0432	13.9495	6.46464	8.72102	10.374	9.05424
44	30	45.4	45		13.3967	9.28512	16.2625	16.5182	7.66397	6.5208	11.2378	10.8131
48.5	23.5	51.3	60		10.1637	7.17288	12.5604	12.758	5.84797	5.05955	8.67958	8.3513
35.6	24.3	44.3	45.5		11.4654	7.89017	13.8165	14.0338	6.43277	5.5655	9.54754	9.18672
48.5	29.4	39	34.4		13.4842	11.6296	11.91	15.0362	8.85729	8.82281	10.4371	9.04792
Figure 1H
Cleaved Spectrin 150kDA		Cleaved Spectrin 120kDA		Cleaved Caspase 3
BM	GVHD	BM	GVHD	BM	GVHD
1.22322	1.52823	0.665879	1.20431	0	1.20886
1.43626	1.4996	0.364328	1.39162	0.00389944	1.38858
1.13285	1.30224	0.482257	0.920599	0.00999191	1.61021
0.956505	1.43491	0.736375	1.30881	0	1.44176
1.06406	1.85316	0.553705	1.44971	0	1.56255
1.09519	1.61674	0.394656	1.13005	0.00442647	1.4586
1.50283	1.40117	0.52225	1.12916	0	1.3741
1.15347	1.02855	0.724225	1.12769	0	1.58686
1.08315	1.09175	0.503322	1.20486	0	1.50957
0.886896	1.02938	0.647858	1.16386	0.00390563	1.01485
	1.35871		1.11874		1.22584
	1.36561		1.33514		1.50495
	1.42578		1.36213		1.39187
	1.68688		1.3342		1.08166
	1.2571		1.42727		1.1579
	1.41302		1.25312		1.14298
	1.26656		1.39196		1.31443
	1.15809		1.42633		1.07145

## Sheet: Figure 3
Figure 3A					Figure 3B					Figure 3C					Figure 3D
BM B6	BM IL34-/-	GVHD B6	GVHD IL34-/-		BM B6	BM IL34-/-	GVHD B6	GVHD IL34-/-		BM B6	BM IL34-/-	GVHD B6	GVHD IL34-/-		BM B6	BM IL34-/-	GVHD B6	GVHD IL34-/-
43566.1	28599.4	39286.3	33705		13549.1	4146.91	19682.4	17560.3		4269.48	3403.33	25300.4	21436.4		3467.86	1750.28	8988.71	7657.78
40049.1	24588.7	53084.6	33598.1		11013.5	3073.59	32594	17504.6		6928.49	5065.28	35779	19050.1		2226.73	1455.65	12464.3	7169.83
35843.1	22353.7	39684.7	27052.6		10932.1	2928.33	17501	10821		7742.11	2145.95	26985.6	16366.8		2265.28	1408.28	9365.59	5978.62
40992.2	37505.1	36894	32308.2		12420.6	4613.13	17672.2	11566.3		5984.85	4463.11	25641.3	20354.2		2680.89	0	8817.67	7301.65
34119	30843	45027.6	24897.6		8325.04	6322.81	22513.8	10481.9		4844.9	4102.12	26926.5	15511.2		2620.34	1582.25	9888.06	5592
41597.8	34631.8	44597.1	23393.4		10649	3331.58	21986.4	12772.8		6031.68	4675.3	30058.5	19346.3		3007.52	0	11372.3	4273.97
		40647.8	19378				20486.5	7460.51				29632.3	13603.3				13535.7	3894.97
		40536	15091.3				20389.6	2112.78				33766.5	9930.06				7409.98	2038.83
		52158.1	21700.1				29573.6	2321.91				31503.5	9222.56				11318.3	2729.88
			39058.3					7538.26					9959.87					4659.66
Figure 3E
PFC				AMY				BS				CER
BM B6	BM IL34-/-	GVHD B6	GVHD IL34-/-	BM B6	BM IL34-/-	GVHD B6	GVHD IL34-/-	BM B6	BM IL34-/-	GVHD B6	GVHD IL34-/-	BM B6	BM IL34-/-	GVHD B6	GVHD IL34-/-
5.30392	2.19343	8.493	5.3093	6.39038	3.40395	7.48349	4.59309	7.83023	5.39283	9.95927	8.59292	7.92832	3.2934	15.492	10.4958
6.49302	2.49302	11.394	4.50454	7.38202	3.4059	10.393	6.49303	8.39403	4.20293	12.3948	10.3928	8.2732	5.71348	13.7384	7.394
8.30493	3.49305	13.3403	7.34039	8.38503	5.50493	11.3935	6.9282	9.9583	4.19384	14.3849	8.48308	10.1283	4.69503	10.4385	11.7636
		11.923	6.40021			9.9395	8.19394			10.8723	7.92827			12.3931	8.29383
		13.2084	8.3943			8.39483	6.8493			13.4939	8.19283			14.0739	11.0293
Figure 3F
CD4 % Total Cells				CD8 % Total Cells				CD4 Total Cells				CD8 Total Cells
BM B6	BM IL34-/-	GVHD B6	GVHD IL34-/-	BM B6	BM IL34-/-	GVHD B6	GVHD IL34-/-	BM B6	BM IL34-/-	GVHD B6	GVHD IL34-/-	BM B6	BM IL34-/-	GVHD B6	GVHD IL34-/-
8.4456	7.0835	23.1844	20.4544	7.5276	10.8309	35.4024	33.6736	2859.36	1991.75	35430.1	22635.2	2548.56	3045.45	54101.5	37263.8
10.9098	7.0312	20.0192	20.165	7.2732	9.5128	33.6192	34.008	2844.9	1724.48	31015	24253.5	1896.6	2333.12	52085	40903.2
9.7388	7.5852	26.2145	19.467	10.7864	9.1848	28.2855	31.518	2359.4	1625.82	45634.9	25600	2613.2	1968.68	49240.1	41447.7
0.42624	0.1817	19.776	19.3256	0.64	21.919	31.724	29.9744	92.352	45.425	34473.6	20674.1	138.667	5479.75	55301.4	32065.9
0.31486	0	16.3676	22.6787	0.31486	1.1536	32.6859	35.0383	36.7337	0	31128.3	28307.5	36.7337	288.4	62162.9	43734.8
1.00905	0	27.4011	21.075	0	0.74137	33.2859	34.3382	580.204	0	29227.8	20021.2	0	185.343	35505	32621.3
1.48955	0	28.0066	23.1544	0	0.68034	31.7929	32.5398	670.298	0	39209.2	26241.7	0	408.204	44510.1	36878.4
1.25349	0.3	27.4372	26.04	0.104481	0	29.3314	32.82	689.419	150	38412.1	28644	57.4646	0	41064	36102
	1.98015	29.939	22.776		0.79206	30.3667	34.9232		1089.08	40916.6	25433.2		435.633	41501.2	38997.6
		33.433	31.3684			32.897	33.7408			46249	36596.5			45507.5	39364.3
		41.9616	29.8936			31.2832	29.072			55599.1	38861.7			41450.2	37793.6
		39.4959	23.997			33.4079	29.412			57269.1	35395.6			48441.5	43382.7
		29.4886	23.0776			20.942	37.0256			55291.1	24808.4			39266.2	39802.5
		17.6904	17.6845			16.146	36.612			36265.3	19453			33099.3	40273.2
		28.8204	18.6208			25.4364	29.4998			50435.7	22345			44513.7	35399.8
Figure 3G									Figure 3H
CD4 IFNg + cells				CD8 IFNg + cells					CD4 TNFa + cells				CD8 TNFa + cells
BM B6	BM IL34-/-	GVHD B6	GVHD IL34-/-	BM B6	BM IL34-/-	GVHD B6	GVHD IL34-/-		BM B6	BM IL34-/-	GVHD B6	GVHD IL34-/-	BM B6	BM IL34-/-	GVHD B6	GVHD IL34-/-
0	663.253	27918.9	14916.6	425.61	593.863	30513.3	21128.6		0	663.253	30895.1	16885.9	0	489.708	21943.6	17372.4
1066.84	215.56	23571.4	17559.5	496.909	592.612	28490.5	17915.6		1422.45	431.12	25432.3	13387.9	270.834	403.163	19406.9	16099.5
785.68	541.398	35686.5	19814.4	551.385	352.394	26638.9	28640.4		394.02	0	39748	21811.2	164.632	151.195	18169.6	20815
0	30.2985	26199.9	17200.8	69.3333	3063.18	37383.7	22157.6		92.352	15.1265	29026.8	18978.8	46.176	2230.26	24885.6	16315.1
18.3668	0	24715.9	23523.6	16.5301	131.222	37297.7	28471.3		7.34673	0	25649.7	25929.7	1.83668	78.7332	26108.4	21176.4
290.102	0	23966.8	14535.4	0	0	28084.4	20584		140.99	0	15899.9	8789.33	0	0	15870.7	11874.1
270.8	0	34033.6	20652.2	0	170.629	36008.6	28654.5		251.362	0	25093.9	14406.7	0	90.6213	23679.4	14419.5
240.607	51.6	31651.6	20194	26.1464	0	33138.6	25957.3		188.212	47.7	18207.3	12546.1	9.59658	0	17123.7	9783.64
	306.032	32446.9	18973.2		232.192	26726.7	26635.3			267.914	24099.9	12258.8		77.9783	17596.5	16535
		33761.8	26642.2			32446.9	28814.6				25714.4	22031.1			23982.5	20075.8
		43478.5	31711.1			30797.5	29138.9				31691.5	21723.7			17989.4	15495.4
		46044.3	26936			36573.3	34923.1				30696.2	19503			20345.4	17917.1
		43293	17564.4			30902.5	29812.1				29027.8	12999.6			16727.4	15204.6
		29338.6	15056.6			26446.3	29198.1				20526.2	12663.9			13471.4	22230.8
		35557.2	17630.2			32851.1	26089.6				34094.5	13987.9			19185.4	17664.5
Figure 3I									Figure 3J
CD4 IL-6 + cells				CD8 IL-6 + cells					CD4 GM-CSF + cells				CD8 GM-CSF + cells
BM B6	BM IL34-/-	GVHD B6	GVHD IL34-/-	BM B6	BM IL34-/-	GVHD B6	GVHD IL34-/-		BM B6	BM IL34-/-	GVHD B6	GVHD IL34-/-	BM B6	BM IL34-/-	GVHD B6	GVHD IL34-/-
0	0	19557.4	8103.4	0	0	24183.4	6718.66		0	0	24269.6	13875.4	0	222.927	19855.3	15017.3
0	0	14887.2	11690.2	135.417	0	20313.2	3828.54		711.225	431.12	19446.4	15886	45.1391	237.978	19063.1	10225.8
0	0	15607.1	6297.61	0	0	5761.09	8380.72		0	0	27654.7	16358.4	137.454	100.993	16790.9	20267.9
0	15.1265	13582.6	6119.53	23.1573	1205.55	17917.7	7532.28		0	15.1265	21097.8	13293.4	23.1573	1112.39	24498.5	15359.6
18.3668	0	7346.28	5457.69	11.0201	131.222	6210.07	12648.1		14.6935	0	18303.5	19447.3	7.34673	0	26916.5	16881.6
0	0	9002.17	7568.03	0	0	12959.3	9068.72		174.061	0	15783	7768.24	0	0	14486	9753.77
117.302	0	16350.3	9342.03	0	59.1896	20341.1	12612.4		184.332	43.635	19212.5	12333.6	0	74.2931	16379.7	12022.4
81.3515	25.95	14135.6	9968.11	7.06814	0	17246.9	13068.9		182.007	243.954	17439.1	9968.11	9.99883	0	13304.7	12563.5
	165.541	12520.5	7350.19		61.8599	14359.4	13220.2				19108.1	9842.65		102.809	13653.9	10100.4
		15030.9	9954.24			16382.7	12950.8				15817.2	15663.3			14243.9	13305.1
		15011.8	12591.2			22051.5	19388.1				31747.1	17759.8			16207	14512.7
		21017.7	9733.78			24366.1	17006				34246.9	14547.6			21362.7	16138.4
		13988.7	7516.95			18808.5	19742				26042.1	12156.1			15824.3	15801.6
		13527	5738.62			16185.6	17881.3				21868	7975.71			15689.1	16069
		18409	6770.52			23458.7	16106.9				23856.1	11127.8			20387.3	14336.9
Figure 3K
BM B6	BM IL34-/-	GVHD B6	GVHD IL34-/-
0	0	1.40122	0.757189
0	0	1.38189	0.639655
0	0	1.68485	0.719872
0	0	0.987844	0.942123
0	0	1.47096	0.61529
0		1.31519	0.635818
		1.11909	0.731265
		1.22619	1.2069
		0.931823	0.812837
			0.922992

## Sheet: Figure 4
Figure 4A
IFNg			TNFa			IL-6			GM-CSF
BM B6	GVHD B6	GVHD CB2R-/-	BM B6	GVHD B6	GVHD CB2R-/-	BM B6	GVHD B6	GVHD CB2R-/-	BM B6	GVHD B6	GVHD CB2R-/-
0.894	7.861	2.685	0.713	2.795	2.323	1	1.857	1.395	0.122	1.357	0.475
0.645	6.843	2.697	0.661	3.159	4.614	0.853	1.737	2	0.142	0.839	1.234
1.517	12.137	9.567	0.694	7.092	1.769	0.758	1.862	2.204	0.108	1.794	1.17
0.96	7.735	2.511	0.876	4.406	4.355	0.637	1.828	1.143	0.057	1.64	0.485
0.262	11.67	7.184	0.232	5.668	2.009	0.489	2.189	1.91	0.048	1.382	0.881
4.172	12.25	9.904	7.349	4.416	6.289	2.033	2.949	4.132	1.172	1.79	0.77
1	26.198	1.925	0.639	12.319	7.125	2.689	5.966	0.761	1	3.039	0.188
0.272	21.727	9.791	1	10.924	1.896	0.712	4.637	2.627	1.18	1.302	1.389
	15.506	9.657		10.122	12.082		5.352	5.066		1.141	4.347
	28.274	6.551		17.953	7.966		4.868	1.96		4.268	3.1
	11.283	1.962		22.637	2.802		3.592	0.926		4.812	1.501
	22.511	6.587		9.632	7.415		6.555	1.778		8.153	2.977
	7.542	6.491		8.691	8.963		2.511	1.948		4.56	2.888
	29.44			17.731			3.946			7.253
Figure 4B
CD4 % Total Cells				CD8 % Total Cells				CD4 Total Cells				CD8 Total Cells
BM B6	BM CB2R-/-	GVHD B6	GVHD CB2R-/-	BM B6	BM CB2R-/-	GVHD B6	GVHD CB2R-/-	BM B6	BM CB2R-/-	GVHD B6	GVHD CB2R-/-	BM B6	BM CB2R-/-	GVHD B6	GVHD CB2R-/-
5.7125	6.3147	30.4192	38.4405	6.7875	15.3853	47.1808	35.0595	1570.94	1420.81	43347.4	46128.6	1866.56	3461.69	67232.6	42071.4
5.5993	6.22008	37.35	34.7616	7.7007	3.31992	37.65	29.1384	1399.83	1555.02	50422.5	34761.6	1925.17	829.98	50827.5	29138.4
2.67784	3.3488	34.7978	31.289	4.48216	3.0912	32.9022	35.711	736.406	753.48	50456.8	35200.1	1232.59	695.52	47708.2	40174.9
1.05492	3.1233	33.258	40.4532	27.1478	36.4095	39.042	25.6468	527.46	702.742	45729.8	34385.2	13573.9	8192.14	53682.8	21799.8
1.24972	1.16012	35.3626	35.3632	13.93	14.7634	40.0374	33.4368	312.43	319.033	55696.1	34479.1	3482.5	4059.93	63058.9	32600.9
0.63106	4.7244	24.3495	29.3725	19.522	17.2212	49.3174	44.4075	126.212	1062.99	40785.4	34512.7	3904.4	3874.77	82606.6	52178.8
		25.2399	32.4432			43.2344	39.6528			63099.8	48664.8			108086	59479.2
		22.656	25.3551			44.7456	38.802			45312	27890.6			89491.2	42682.2
		24.5602	20.4334			38.5946	31.2734			42366.3	19922.6			66575.7	30491.6
			24.5886				36.7866				17212				25750.6
Figure 4C									Figure 4D
CD4 IFNg + cells				CD8 IFNg + cells					CD4 TNFa + cells				CD8 TNFa + cells
BM B6	BM CB2R-/-	GVHD B6	GVHD CB2R-/-	BM B6	BM CB2R-/-	GVHD B6	GVHD CB2R-/-		BM B6	BM CB2R-/-	GVHD B6	GVHD CB2R-/-	BM B6	BM CB2R-/-	GVHD B6	GVHD CB2R-/-
0	983.199	32640.6	34458.1	93.3281	595.411	42894.4	27725.1		785.469	547.011	21587	24540.4	186.656	765.034	28036	20951.6
466.142	1332.65	37968.1	27913.6	431.239	339.462	35680.9	20309.5		0	887.916	23950.7	18701.7	331.13	115.367	20686.8	14685.8
491.183	631.416	37590.3	24851.3	465.921	260.124	27957	24386.1		326.964	305.159	26187.1	18268.9	133.12	62.1795	19321.8	20047.3
351.816	585.385	36172.2	26786.1	4750.86	2654.25	35806.4	13123.5		351.816	351.371	29221.3	20871.8	712.63	664.382	29310.8	13123.5
245.57	287.13	42384.7	25824.9	1441.76	771.388	40168.5	20669		134.032	127.613	37149.3	22239	142.782	96.6265	35628.3	17148.1
126.212	953.502	35401.7	29715.4	1756.98	1615.78	48655.3	34594.6		42.0286	613.345	21534.7	16980.2	261.985	332.068	28499.3	15236.2
		51047.7	26960.3			55448.1	24426.1				36534.8	20114.8			38262.4	15742.2
		37019.9	23483.9			45730	26036.1				24876.3	19774.4			27026.3	17243.6
		34867.5	16495.9			39412.8	18874.3				24148.8	12411.8			21570.5	12562.5
			14785.1				17021.2					9414.97				7982.69
Figure 4E									Figure 4F
CD4 IL-6 + cells				CD8 IL-6 + cells					CD4 GM-CSF + cells				CD8 GM-CSF + cells
BM B6	BM CB2R-/-	GVHD B6	GVHD CB2R-/-	BM B6	BM CB2R-/-	GVHD B6	GVHD CB2R-/-		BM B6	BM CB2R-/-	GVHD B6	GVHD CB2R-/-	BM B6	BM CB2R-/-	GVHD B6	GVHD CB2R-/-
0	437.609	17078.9	17667.3	839.953	238.857	14253.3	6394.85		0	491.599	20893.4	21311.4	0	334.399	19766.4	8330.14
466.142	667.104	15681.4	9628.96	945.261	91.2978	7115.85	3059.53		0	1332.65	22740.5	19466.5	99.5315	49.0518	13215.1	11888.5
163.482	61.1072	16348	11545.6	712.439	126.585	4961.65	4298.71		0	61.1072	22301.9	16544.1	89.1165	23.0217	11783.9	9159.87
191.995	602.25	15959.7	9215.24	2959.11	1548.31	4729.45	1870.42		293.268	585.385	25334.3	13822.9	1465.98	1105.94	16963.7	3989.36
156.215	116.128	22222.7	10723	1114.4	483.132	11413.7	10138.9		156.215	223.323	24617.7	14446.8	414.418	225.732	16962.8	6878.79
31.553	319.96	9176.72	7006.08	534.903	596.715	6212.02	4440.42		42.0286	599.526	21575.5	18429.8	386.536	399.101	15612.7	12783.8
		18298.9	12360.9			12862.2	7494.38				33884.6	20212.1			23670.8	12213.1
		8382.72	18379.9			6335.98	2515.55				23607.6	18128.9			17003.3	12890
		13133.6	6992.82			7389.9	5639.39				24657.2	12670.8			19440.1	7866.82
			7556.08									10516.5				7261.67
Figure 4G					Figure 4H					Figure 4I
BM B6	BM CB2R-/-	GVHD B6	GVHD CB2R-/-		BM B6	BM CB2R-/-	GVHD B6	GVHD CB2R-/-		CD80				CD86
43036.8	31462.2	50155	40574.9		16080	6491.83	36706.9	24135.6		BM B6	BM CB2R-/-	GVHD B6	GVHD CB2R-/-	BM B6	BM CB2R-/-	GVHD B6	GVHD CB2R-/-
41404.2	37320.9	52983	47265.2		14306.9	8624.56	25830.4	19461.8		4300.58	2890.7	46690.2	30111.3	3027.38	1359.61	8583.21	6053.3
35283.8	34314.2	55446.7	36985.4		9100.46	6264.54	34647.6	20212.8		3652.19	5338.41	35449.7	27101.4	2752.73	3852.72	9423.95	6775.35
47155.5	30621.8	43021.6	41484.6		10802.2	9092.57	43224.9	22140.3		2224.2	1291.79	37301.3	23736.1	1603.72	2047.86	7710.6	6787.05
60366.8	62953	65679.8	43552.3		12793.9	9031.66	26281.2	27783.6		3206.24	2800.13	50490.1	31051	3283.71	2957.44	12332.5	7228.57
31819.8	43203.7	60873.9	38803.2		10585.1	9127.58	30730.2	21667		3655.99	1504.03	38719.6	36257.3	1188.3	2216.86	11435.3	5341.02
		48828.8	34568.1				31660	25192.4		3881.22	3218.67	41697.6	30309.5	1975.89	2381.4	8477.28	7262.91
		50068.8	37087.7				20392.2	18048.9				40919.6	36488.8			9481.38	7420.64
		61052.1	45462.7				34481.9	23646.2				32094.1	25372			7442.73	7064.21
			51355.9					21863.2				48274.6	29827.4			12676.2	4853.7
													29180				6968.36
Figure 4J					Figure 4K					Figure 4L
BM B6	BM CB2R-/-	GVHD B6	GVHD CB2R-/-		Days Post Transplant	BM B6	GVHD B6	GVHD CB2R-/-		Days post transplant	BM WT						GVHD WT										GVHD CB2
0	0	1.03754	0.947752		13		1			0	100	100	100	100	100	100	100	100	100	100	100	100	100	100	100	100	100	100	100	100	100	100	100	100	100	100
0	0	1.2001	1.4789		15		1			4	94.3	93.8	93.6	96.3	93.9	95.9	86.9	92.8	91.5	94	88.9	94.9	93	94.9	93.9	95.5	92.1	94.5	93.2	90.2	84.9	93.4	93.5	99.6	89.8	93
0	0	1.4188	1.02398		22		1			7	96.7	94.6	93.6	95.1	95.1	98.4	77	80.1	80.4	78	78.2	76.9	76	76.1	74.2	96.4	79.2	82.6	80.3	75.5	73.6	77.3	74.6	78.2	72.2	76.2
0	0	1.66477	1.46887		26		1			9	96.7	99.6	95.3	97.1	93.5	95.9	77.5	82.8	83.9	80.7	78.7	79.5	79.9	76.1	72.5	93.7	84.2	87.3	82.1	78.4	77.4	83.8	80.6	84.7	72.2	83.3
0	0	1.08916	1.28245		34		1			11	96.7	97.8	91.8	93.1	89.4	92.2	83.1	91	87.9	88.5	88	82.9	86.5	80.8	82	87	87.1	90.3	86.3	82.4	85.4	86.9	83.6	86.9	81.5	89.9
0	0	1.7906	0.309557		20			1		14	100.5	98.7	96.6	96.7	90.2	93	79.8	88.2	82.6	86.2	86.1	82.1	79	80.3	83.2	70.9	83.8	84.7	69.7	78.4	82.1	81.7	76.7	84.7	78.7	85.5
0	0	1.97327	0.458804		21			1		16	100.9	99.6	97	95.9	94.3	95.9	77.9	84.6	75.4	81.2	80.6	77.8	69.9	75.2	81.1		74.2	69.9	62.4	72.2	79.2		71.6	82.1	75.5	73.6
0	0	1.94441	0.811461		21			1		17	100.9	99.1	95.7	93.1	92.2	95.1	75.6	84.6	71.4	75.7	79.6	76.9	69	72.2	79.5		73.3	66.9		65.7	77.4		69.4	81.7	73.6	76.7
	0	2.33524	0.653059		22			1		18	102.8	100.9	100	90.6	93.9	97.1	75.1	82.8	68.3	72.9	81	76.9	65.9	67.5	79.1		70.4	66.9		60.8	75.5		68.1	79.9	71.8	70
		1.81207	0.872087		26			1		21	103.8	103.1	99.1	74.7	89	96.7	73.2	80.5	71	64.2	81.5	73.1		61.1	74.2		69.2	69.9			73.1			77.7	69.9	67
		1.68648	0.484707		60	0				23	104.7	102.7	96.1	68.6	88.2	97.9	70.9	79.2	68.3		81.5	73.5			72.1		67.5	62.7			71.2			76.4	68.1	65.2
		1.92129	0.413901		60	0				25	101.4	101.3	97.9	67.3	93.1	97.1	70.9	76.5	70.1		79.2	74.4			66.8		71.3				66.5			77.7	65.7
		1.06002			60	0				28	100	98.7	98.3		93.1	99.6	67.6	73.8	68.8		75.5	75.6			63.1									74.7
		1.42721			61	0				30	100.9	97.3	98.3		87.3	98.8	64.8	71.5	64.3		72.2	75.6
					61	0				32	98.6	99.6	98.3		84.5	99.2		69.2				73.1
					61	0				35	97.6	98.7	98.7		84.1	101.6						70.5
					26		1			37	94.8	100	94		80.4	100.8						67.1
					26		1			39	89.2	100.4	96.1		79.6	96.7						62.4
					29		1
					32		1
					34		1
					18			1
					26			1
					27			1
					27			1
Figure 4M
Days post transplant	BM WT						GVHD WT										GVHD CB2
0	0	0	0	0	0	0	0	0	0	0	0	0	0	0	0	0	0	0	0	0	0	0	0	0	0	0
4	0	0	0	0	0	0	1	0	0	0	1	0	0	0	0	0	0	0	0	0	1	0	0	0	0	0
7	0	0	1	1	0	0	1	1	1	1	1	2	3	2	3	0	2	2	2	2	3	3	3	2	4	3
9	0	0	0	0	0	0	2	2	1	2	1	2	4	3	3	0	2	2	2	2	2	4	2	3	4	2
14	0	0	0	0	0	0	2	2	1	1	1	2	3	3	2		1	1	3	1	2	3	3	2	3	2
17	0	0	0	2	0	0	2	1	2	1	1	2	5	3	2		2	2		1	2		3	2	3	2
21	0	0	0	3	1	0	3	1	2	2	1	4		5	4		4	3			4			4	4	3
24	0	0	0	5	0	0	2	1	2		1	3			5		4				4			5	5	3
28	0	0	0		0	0	4	4	4		3	3			6									6
30	0	0	0		2	0	4	4	4		4	4
35	0	0	0		2	0						5
38	1	0	0		3	1						9

## Sheet: Figure 5
Figure 5B				Figure 5C				Figure 5D
Naïve	BM	GVHD		Naïve	BM	GVHD		SR144528			SMM-189
41.29	108.5	103.12		67.2	168.56	205.39		Naïve	BM	GVHD	Naïve	BM	GVHD
67.11	136.28	174.87		106.8	184.3	290.38		0.02131	0.02405	0.03629	1.62765	1.5536	1.99189
38.23	94.86	206.11		51.71	137.91	299.71		0.02636	0.02159	0.03395	1.59148	1.35232	1.66056
54.8	69.98	190.91		90.39	105.72	315.17		0.02465	0.03676	0.0325	1.35239	1.45375	1.45414
56.66	79.24	135.05		97.06	147.77	255.67		0.02076	0.03324	0.02979	1.64941	1.5107	1.65088
	72.49	167.86			116.09	329.54		0.02263	0.03174	0.03075	1.71321	1.86493	1.89307
	100.86				148.59			0.03333	0.03304	0.04584		1.6014	1.96316
	104.22				154.31			0.02039	0.02491	0.0415		1.4732
								0.03061	0.02469	0.03179		1.48064
								0.02092	0.02077	0.04565
								0.02184	0.02645
Figure 5E
PFC		AMY		CER		BS
BM	GVHD	BM	GVHD	BM	GVHD	BM	GVHD
14.44	11.68	19.8	19.86	35.59	23.44	12.63	10.86
16.86	12.06	21.44	19.55	30.85	27.64	14.13	13.75
13.34	14.06	22.73	15.2	32.31	27.18	14.66	10.23
12.41	9.76	18.25	17.73	32.31	31.07	12.87	10.74
15.68	11.78	24.39	15.81	30.29	25.84	13.84	10.53
12.94	11.69	25.49	19.83	20.4	21.19	13.84	13.92
15.43	9.21	16.17	14.12	23.32	19	10.05	19.6
7.99	11.58	18.17	20.18	18.64	19.39	14.05	15.98
16.32	11.16	13.18	18.04	22.26	21.24	14.52	20.53
19.82	11.53	26.52	16.38	27.42	23.89	11.07	18.19
17.55	12.73	11.59	14.82	19.6	21.2	12.33	20.47
13.78	11.46	18.66	19.33	17.49	18.69	8.91	17.88
13.37	11.88	19.55	17.71	19	17.57	13.11	14.67
9.17	10.06	15.94	13.71	22.69	15.13	12.9	13.76
	5.92		14.92	20.07	15.25	12.99	16.98
Figure 5F
CD4 % Total Cells				CD8 % Total Cells				CD4 Total Cells				CD8 Total Cells
BM VEH	BM SMM-189	GVHD VEH	GVHD SMM-189	BM VEH	BM SMM-189	GVHD VEH	GVHD SMM-189	BM VEH	BM SMM-189	GVHD VEH	GVHD SMM-189	BM VEH	BM SMM-189	GVHD VEH	GVHD SMM-189
1.4098	1.90008	26.4546	26.6976	6.0102	9.01992	37.4454	35.7822	2114.7	2470.1	80686.5	70748.6	9015.3	11725.9	114208	94822.8
2.5823	2.42248	25.8326	15.648	7.9577	8.89752	31.0674	26.3571	3098.76	1937.98	121413	36772.8	9549.24	7118.02	146017	61939.2
3.25755	2.1015	27.8757	24.5807	8.17245	7.2385	38.0243	35.9814	3257.55	2311.65	119866	82345.3	8172.45	7962.35	163504	120538
2.373	2.403	26.4228	18.3744	14.49	12.905	31.7772	34.3872	5101.95	3364.2	85874.1	53285.8	31153.5	18067	103276	99722.9
1.31058	1.08674	31.5952	18.0024	11.745	9.2058	41.2048	37.3319	1703.75	2879.86	99524.9	32404.3	15268.5	24395.4	129795	67197.4
2.0706	1.03119	24.8	24.3593	11.4144	8.1474	24.49	28.3465	5072.97	2165.5	124000	96219.2	27965.3	17109.5	122450	111969
		29.5236	25.137			31.4352	31.0555			109237	66613.1			116310	82297.1
		24.297	19.9143			29.4056	27.9531			121485	77665.8			147028	109017
		24.2952	21.0945			30.0828	36.8385			94751.3	66447.7			117323	116041
		22.428	28.217			31.5	36.418			82983.6	98759.5			116550	127463
Figure 5G									Figure 5H
CD4 IFNg + cells				CD8 IFNg + cells					CD4 TNFa + cells				CD8 TNFa + cells
BM VEH	BM SMM-189	GVHD VEH	GVHD SMM-189	BM VEH	BM SMM-189	GVHD VEH	GVHD SMM-189		BM VEH	BM SMM-189	GVHD VEH	GVHD SMM-189	BM VEH	BM SMM-189	GVHD VEH	GVHD SMM-189
372.187	568.124	61886.6	49948.5	7158.15	9064.12	92623.1	66850.1		788.783	787.963	46798.2	41388	1947.3	2145.84	55276.9	40868.6
898.64	356.589	87660.3	25667.4	7247.87	5423.93	113309	46020.8		1344.86	513.566	64834.7	20335.4	2024.44	1395.13	64685.4	29916.6
1110.82	416.097	84025.7	55253.7	6554.3	6027.5	116415	86305		1228.1	656.509	66765.1	43807.7	1560.94	1449.15	71288	51710.7
780.598	1113.55	66466.6	37992.7	26760.9	15357	85305.9	74094.1		683.661	793.951	53499.6	28507.9	10810.3	7967.55	43789	41684.2
269.193	633.569	77430.4	23590.3	11436.1	18857.6	106172	51943.6		180.598	394.541	61307.3	15618.9	3832.39	7513.77	57758.8	27080.6
2313.27	277.184	96348	51381.1	23826.4	14491.8	109838	82185		1866.85	270.687	60760	34735.1	11773.4	4961.77	68572	53745
		90557.7	27244.7			103749	33248				68491.8	26112.3			73857	31026
		93543.4	35260.3			128944	60722.5				64387.1	26639.4			76748.6	40118.3
		74190.3	43789			103831	84478				51544.7	29768.6			69337.8	47112.8
		60578	64193.7			103613	87184.7				34355.2	46219.4			63985.9	67173
Figure 5I									Figure 5J
CD4 IL-6 + cells				CD8 IL-6 + cells					CD4 GM-CSF + cells				CD8 GM-CSF + cells
BM VEH	BM SMM-189	GVHD VEH	GVHD SMM-189	BM VEH	BM SMM-189	GVHD VEH	GVHD SMM-189		BM VEH	BM SMM-189	GVHD VEH	GVHD SMM-189	BM VEH	BM SMM-189	GVHD VEH	GVHD SMM-189
88.8174	108.685	11885.1	11036.8	1135.93	704.726	15737.9	12327		678.819	718.8	50348.4	41529.5	2398.07	2497.62	38374	27403.8
139.444	100.775	20276	7281.01	683.726	602.896	17711.8	9972.21		1233.31	544.574	67505.8	22872.7	2425.51	1167.35	41760.8	22855.6
175.908	117.894	15426.7	16469.1	784.555	591.603	21043	20611.9		1303.02	640.327	74076.9	48583.8	2010.42	1377.49	55918.5	38331
1035.7	699.754	7969.12	8206.01	1105.95	1723.59	9842.19	10989.5		1520.38	1103.46	52039.7	32024.7	12991	5058.76	33254.8	31213.3
357.788	434.859	8658.66	5735.56	1120.71	317.14	12317.6	10146.8		382.834	768.923	59217.3	20414.7	3527.02	5879.28	40496.1	26207
664.559	606.34	8010.4	19051.4	1135.39	484.2	2767.37	29671.7		1821.2	536.611	73656	42432.7	8585.34	5423.72	50082.1	32582.9
		22830.6	9259.21			21052.2	21644.1				76356.9	21782.5			50478.6	14566.6
		5600.46	18639.8			5498.85	12646				80180.1	25396.7			69397.2	19296
		19329.3	17143.5			10711.6	10385.7				57987.8	28173.8			43057.5	31795.3
		7485.12	16887.9			6806.52	8540.02				51698.8	42269.1			48484.8	35434.7
Figure 5K					Figure 5L					Figure 5M
BM VEH	BM SMM-189	GVHD VEH	GVHD SMM-189		BM VEH	BM SMM-189	GVHD VEH	GVHD SMM-189		CD80				CD86
71428.5	42859.4	69122.1	47546.8		6171.42	7671.84	18248.2	25294.9		BM VEH	BM SMM-189	GVHD VEH	GVHD SMM-189	BM VEH	BM SMM-189	GVHD VEH	GVHD SMM-189
58567.7	41524.8	61071.8	35282		12006.4	6436.34	18626.9	10761		21857.1	13072.1	29446	17592.3	4957.14	4500.24	9538.86	10650.5
42440.1	41763	75406.9	46787.4		4625.97	4552.17	38759.2	13194.1		12006.4	11834.6	31696.3	15559.3	6032.47	3463.17	6962.19	4727.78
80731.6	28980	49783.5	57148.6		15177.5	2309.71	20162.3	25088.2		22705.5	8603.19	22772.9	26013.8	2397.87	3006.94	10934	7907.08
35883.6	29655.6	49078.6	35343		1424.58	1204.02	30428.7	12617.5		14451	14519	17324.7	24973.9	8396.09	1901.09	9608.22	10058.1
38937.4	59240.2	45007.5	27904.4		2211.64	2748.74	33530.6	21709.6		14497	21767.2	16392.2	15586.3	1578.88	1645.89	19827.7	7103.94
		57598.6	38401.9				45733.3	30068.7		27256.2	33766.9	28849.8	17328.6	2904.73	3809.14	13592.3	6390.1
		49444	50076				29369.7	31898.4				22060.3	17127.3			14860.4	8218.02
		41179.3	29106				26107.7	12602.9				28133.6	24637.4			8949.36	8362.69
		32183.3	32592				16252.6	18936				22113.3	18889.8			7041.66	5355.5
												19599.7	13199.8			4312.57	6974.69
Figure 5N					Figure 5O						Figure 4P
BM VEH	BM SMM-189	GVHD VEH	GVHD SMM-189		Days post transplant	BM VEH	BM SMM-189	GVHD VEH	GVHD SMM-189		Days post transplant	BM VEH						GVHD VEH										GVHD SMM 189
0	0	1.37085	0.678019		60	0					0	100	100	100	100	100	100	100	100	100	100	100	100	100	100	100	100	100	100	100	100	100	100	100	100	100	100
0	0	1.25416	0.736815		60	0					2	85.8	91.2	90	91.2	92	94.4	94	97.4	97.4	96.6	95	95.9	92.9	92.7	94.6	92.9	95.7	98.7	94.5	96.5	96	92.4	93.4	92.9	95.4	94.9
0	0	1.4051	0.64615		60	0					4	93.3	91.7	93.1	86.7	90.4	93.6	91.1	93.6	94	92.7	90.9	97.3	87.6	89.4	95.8	90	90.6	92.2	89.9	90.4	91.5	87.5	88.3	90.2	93.1	88.5
0	0	1.21873	0.846483		60		0				7	87.1	87.5	91.8	82.7	88	88.4	69.8	70.5	71.9	72.2	68	74.8	72.4	71.1	75.8	73	68.8	69.3	69.7	68.7	68.2	74.1	73.7	73.3	76.9	70.6
		1.06869	1.10111		60		0				9	84.6	84.3	88.3	83.1	82.4	83.7	72.8	70.5	74.5	70.5	70.5	72.5	76	68.7	70	66.8	70.9	72.7	72.3	68.3	70.9	76.8	76.1	76.4	81.9	66
		0.978366	1.13292		60		0				11	83.8	79.6	91.3	84.7	82.4	82.1	83.8	75.6	80.4	74.8	78.8	77.9	80.9	72.8	76.7	68	73.1	80.1	79	73.5	77.6	76.8	77.5	81.8	85.2	69.4
		0.964999	1.09137		9			1			14	91.3	87.5	97.4	88.8	86.8	91.6	89.8	76.5	82.1	77.8	85.9	86.9	78.7	71.1	77.9	71.4	76.5	78.8	83.6	83	85.2	85.7	80.8	84.4	89.8	77.4
		1.2307	1.11732		28			1			16	92.9	93.5	100.4	93.6	92	96	83.4	69.7	77.4	73.5	83.4	88.3	79.6	74	76.3	71.8	75.6	77.5	81.9	77.8	82.1	82.6	82.2	83.6	93.5	77.4
		1.13549	0.953511		33			1			18	92.5	96.3	98.7	99.6	94.8	100.4	84.3	69.2	77	67.1	84.6	90.5	80	73.6	78.3	71.4	76.1	75.3	81.5	72.2	82.1	80.4	85.4	80.4	94.9	79.1
		1.57552	1.27375		38			1			21	92.9	97.7	100.9	95.6	96.4	102	77	65	71.9	64.1	77.2	87.8	72.4	63.8	73.8	64.7	70.9	73.6	79	65.2	83.9	79.9	86.4	74.7	94.4	79.6
					42			1			23	92.5	98.6	98.3	91.6	95.6	102	73.6	65.8	66		75.9	82	69.3		74.2			72.3	77.7	60	80.7	76.8	84	70.2	87.5	80
					24				1		24	92.5	98.6	97.8	94.8	97.6	103.6	68.5	64.5	63.8		74.3	79.3	69.8		74.2			72.3	73.5		78		89.2	72	86.6	76.6
					35				1		25	92.1	100.5	99.6	91.6	100	102.8	63.8				71.4	76.1	67.6		71.7			69.3	72.7		75.8		86.9	70.2	81	74
					42				1		28	84.6	94.9	95.7	90.4	99.6	101.6					58.5	67.6	63.6		61.3			64.9	61.3		60.1		84.5	63.6	74.5	66.4
					42				1		30	82.1	97.2	96.1	88	99.6	101.6						66.7											80.8		69.4	60.9
					60				0		32	81.3	95.8	98.3	90.4	101.6	101.6																	72.3		66.7
					60	0					35	84.2	100.5	100.4	92.4	99.6	102.8																	65.7		63
					60	0					37	82.5	98.1	100	94.4	101.6	103.6																	66.7
					60	0					39	86.3	103.7	102.6	95.6	101.6	104.4																	63.4
					60		0
					60		0
					60		0
					22			1
					34			1
					41			1
					43			1
					43			1
					16				1
					36				1
					36				1
					41				1
					52				1
Figure 4Q
Days post transplant	BM VEH						GVHD VEH										GVHD SMM 189
0	0	0	0	0	0	0	0	0	0	0	0	0	0	0	0	0	0	0	0	0	0	0	0	0	0	0
3	1	1	1	1	0	0	0	0	0	0	0	0	1	0	0	0	0	1	0	0	0	1	0	0	0	0
7	2	1	1	2	2	2	3	4	2	4	4	5	3	3	3	5	4	4	3	5	4	4	4	4	2	4
10	1	1	1	1	3	2	4	5	2	4	4	3	2	4	3	4	5	4	4	5	5	3	2	3	3	4
14	0	1	0	1	1	0	1	2	1	2	1	1	3	4	2	3	1	1	1	1	1	2	2	1	2	2
16	0	0	0	0	0	0	1	3	1	4	1	1	2	3	3	3	1	2	1	1	1	1	2	3	1	2
21	0	0	0	0	1	0	1	3	3	3	1	2	4	4	5	5	2	2	1	3	1	3	1	4	0	2
24	0	0	0	0	1	0	4	5	4		4	3	4		3		2	5		1			3	7	2	3
28	1	0	0	1	2	0					9	5	6		7		8	10		10			2	6	4	4
31	1	0	0	2	1	2						6											3		8
35	1	0	0	1	1	1																	7		8
37	1	0	0	2	1	1																	9

## Sheet: Figure 6
Figure 6C
AMY		BS		CER		PFC
BM	GVHD	BM	GVHD	BM	GVHD	BM	GVHD
263	441	300	579	281	475	265	429
194	402	243	467	203	465	157	375
172	266	196	345	187	317	153	234
183	263	179	366	155	307	160	249
179	204	163	250	153	244	157	182
156	316	174	244	166	271	164	185
158	181	192	230	155	224		267
162	202	218	248	189	232
	261		357		311
Figure 6E
AMY			BS			CER			PFC
BM	GVHD	GVHD anti IL-6R	BM	GVHD	GVHD anti IL-6R	BM	GVHD	GVHD anti IL-6R	BM	GVHD	GVHD anti IL-6R
595	703	829	678	797	1128	614	772	975	592	630	883
589	715	835	589	738	1005	658	835	945	606	768	763
751	849	986	1059	977	1642	1003	924	1301	749	754	1044
740	959	873	1049	1368	1164	1039	1226	998	761	906	857
837	915	801	950	1634	1365	871	1274	1142	779	906	1051
715	853	499	814	1215	616	763	1203	549	673	887	472
768	934	835	970	1022	1029	900	904	1000	707	851	792
788	1118	541	788	1305	766	705	1097	581	634	1017	658
656	1186	1005	948	1446	1229	754	1546	1197	707	1097	986
630	728	841	645	1019	1126	735	1010	1102	653	772	909
733	915		879	1097		727	1139		646	917
713	756		950	932		812	948		645	733
	851			1059			1164			816
	826			1118			972			875
	885			1528			1259			1150
Figure 6H					Figure 6I			Figure 6J
BM B6	GVHD B6	BM CB2 KI	GVHD CB2 KI		GFP-	GFP+		CD80		CD86
0.293	0.297	12.542	15.9		43.6	52.4		GFP-	GFP+	GFP-	GFP+
0.193	0.124	14.246	17.523		53.2	67.2		20.9412	45.2941	8.94118	26.1765
0.392	0.089	8.024	13.9		24.9	39.9		13.9412	40.5294	4.34118	16.7647
		7.339	19.39		35.97	44.1		37.2941	57.8824	29.2941	52.6471
		11.31	14.294		49.8	63.1		23.2353	51.4706	14.7059	33.9412
					48.6	61.3		34.7647	56.5882	29.2353	50.9412
					37.8	57.7		30	56.5882	30.8235	53.2941
								25.7059	54.7647	25.1176	52.2941

## Sheet: Figure 7
Figure 7E
B cells			CD8 T cells			CD4 T cells			Macrophages
B6	CB2R FL/FL	CX3CR1 Cre CB2R FL/FL	B6	CB2R FL/FL	CX3CR1 Cre CB2R FL/FL	B6	CB2R FL/FL	CX3CR1 Cre CB2R FL/FL	B6	CB2R FL/FL	CX3CR1 Cre CB2R FL/FL
0.0857	88.3	96.4	0.154	72.4	91.1	0.042	5.95	25.7	0.368	32.8	42.1
0.0596	89.1	86.5	0.1	75.9	73.8	0.0404	5.83	10.3	0.555	34.3	18.2
0.0426	89	90.9	0.0913	74.5	82.5	0.0194	5.96	21.4	0.377	37.5	29.7
0.0341	96.1	92.3	0.00517	93.2	84.7	0.014	23.7	26	0.055	71.7	48.3
0.0341	94.3	87.9	0.0247	94.6	67.1	0.0516	25.8	13.1	0.326	68.1	29.2
0.0264	90.6	93.3	0.0126	92.8	72	0.0294	25.8	16.1	0.0586	63.3	34.9
0.032	87		0.026	69.7		0.0345	11.6		0.323	26.2
Figure 7F					Figure 7G
CX3CR1 CRE	CB2R FL/FL	CX3CR1 Cre CB2R FL/FL			CD4 % Total Cells			CD8 % Total Cells			CD4 Total Cells			CD8 Total Cells
2.32	17.6	0.895			CX3CR1 CRE	CB2R FL/FL	CX3CR1 Cre CB2R FL/FL	CX3CR1 CRE	CB2R FL/FL	CX3CR1 Cre CB2R FL/FL	CX3CR1 CRE	CB2R FL/FL	CX3CR1 Cre CB2R FL/FL	CX3CR1 CRE	CB2R FL/FL	CX3CR1 Cre CB2R FL/FL
0.518	4.68	1.21			24.0204	23.5725	31.1185	30.0796	28.9275	28.3815	55847.4	63645.8	52123.5	69935.1	78104.2	47539
1.84	6.12	1.06			25.2048	28.6308	30.5025	28.1952	30.7692	27.5975	39697.6	60124.7	33552.8	44407.4	64615.3	30357.2
1.17	13.9	3.44			25.8662	24.8601	28.6	30.7338	27.0399	26.4	45912.5	51584.7	32175	54552.5	56107.8	29700
0.328	4.72	0.901			29.1363	28.7763	22.4949	29.9637	29.1237	27.6051	54630.6	64027.3	43865.1	56181.9	64800.2	53829.9
1.85	15	1.54			20.8504	26.9031	21.939	32.7496	28.7969	29.561	38052	62549.7	30166.1	59768	66952.8	40646.4
2.15	15	1.28			19.4185	20.4984	22.2088	35.2815	37.9016	34.5912	35924.2	37409.6	31647.5	65270.8	69170.4	49292.5
1.67	9.3	1.09			15.7662	26.3855	13.0676	30.3338	30.1145	22.8324	34685.6	42216.8	20254.8	66734.4	48183.2	35390.2
0.875	6.62	0.477			25.9374	23.49	26.97	36.2626	30.51	35.03	46038.9	45805.5	39106.5	64366.1	59494.5	50793.5
0.535	8.6				24.7969	24.9148	14.0525	34.1031	37.6852	37.0475	37195.3	39240.8	23889.2	51154.7	59354.2	62980.8
					16.002	19.787	12.78	25.998	27.213	22.72	38004.8	42542.1	20448	61745.2	58507.9	36352
					19.602	13.897	12.6852	34.398	27.463	24.5148	34303.5	23624.8	22516.2	60196.5	46687.2	43513.8
					16.4996	14.6461	10.602	32.9004	19.6539	23.598	24749.4	34052.2	18023.4	49350.6	45695.3	40116.6
					15.972	12.7008	13.266	32.428	25.0992	26.334	27951	18733.7	24873.8	56749	37021.3	49376.2
					14.6016	15.7267	16.821	32.1984	33.5733	27.679	24092.6	27914.9	20605.7	53127.4	59592.6	33906.8
					11.4114	13.3952	14.6692	28.4886	23.0048	21.7308	23393.4	23441.6	26404.6	58401.6	40258.4	39115.4
							12.6655			23.8345			17098.4			32176.6
							15.4875			22.0125			23618.4			33569.1
Figure 7H							Figure 7I							Figure 7J
CD4 IFNg + Total Cells			CD8 IFNg + Total Cells				CD4 TNFa + Total Cells			CD8 TNFa + Total Cells				CD4 IL-6 + Total Cells			CD8 IL-6 + Total Cells
CX3CR1 CRE	CB2R FL/FL	CX3CR1 Cre CB2R FL/FL	CX3CR1 CRE	CB2R FL/FL	CX3CR1 Cre CB2R FL/FL		CX3CR1 CRE	CB2R FL/FL	CX3CR1 Cre CB2R FL/FL	CX3CR1 CRE	CB2R FL/FL	CX3CR1 Cre CB2R FL/FL		CX3CR1 CRE	CB2R FL/FL	CX3CR1 Cre CB2R FL/FL	CX3CR1 CRE	CB2R FL/FL	CX3CR1 Cre CB2R FL/FL
45404	46525	41646.7	59864.4	66701	42404.8		27700.3	45061.2	28303.1	40492.4	28818.4	27430		12956.6	7573.84	3659.07	21260.3	8903.88	2971.19
32035.9	32707.8	27647.5	38234.8	47363	27200.1		23461.3	17796.9	22211.9	25623.1	30634.9	17850.1		10758	1827.79	1600.47	7282.82	1757.54	922.86
35628.1	41009.8	27380.9	47460.7	48757.7	26759.7		24563.2	20014.9	19176.3	29840.2	29289.7	19423.8		3250.61	4477.55	2297.3	2749.45	4870.16	2162.16
43540.6	51734	38732.8	49271.6	57996.2	48985.2		36056.2	27979.9	23906.5	38372.3	41042.1	20616.9		4141	3220.57	3763.62	4213.65	2890.09	5813.63
35312.2	50727.8	26787.5	56600.3	59186.3	36703.7		27207.2	37780	18371.2	44168.6	35484.4	17721.8		17427.8	4991.47	3016.61	12013.4	4954.51	2950.93
31002.6	30488.8	24368.6	53130.4	53952.9	39286.1		17818.4	22258.7	16583.3	35442	19706.9	26815.1		9124.75	8828.66	8481.54	13315.2	10652.2	5964.39
28858.5	32338.1	16507.6	53521	36812	30223.2		20256.4	25161.2	13246.6	34768.6	28140.9	19889.3		8428.61	12369.5	3564.84	10944.4	5974.72	5379.31
37475.7	38705.6	32536.6	49240.1	49023.5	38298.3		24630.8	29086.5	22134.3	31861.2	28668.1	24634.8		10773.1	10260.4	7586.66	6069.72	9340.64	6095.22
29161.2	32334.4	20186.4	42151.4	50154.3	51266.3		23507.5	24133.1	12756.9	25321.6	31769.8	29789.9		10935.4	6592.46	5781.2	6343.18	7953.46	11336.5
30175.8	32161.8	14027.3	52421.7	49907.3	25373.7		23334.9	26971.7	8669.95	33651.2	32821.1	23265.3		9159.14	7572.48	5398.27	7594.67	5441.24	9051.65
27271.3	17151.6	16076.6	45749.3	34221.7	32243.7		17117.4	14836.4	11393.2	33649.8	30661.6	28153.4		8232.84	6803.95	7227.71	11016	10738	10486.8
15666.4	22951.2	12688.5	36667.5	32123.8	27279.3		12844.9	18320.1	9786.71	35038.9	24100.9	29445.6		10815.5	10828.6	6416.33	14311.7	14805.3	10831.5
19481.8	13937.9	18854.3	42845.5	28284.3	37525.9		15121.5	11783.5	12138.4	37511.1	36232.3	34760.9		9056.12	5414.03	6890.03	11463.3	7552.35	11356.5
17924.9	22052.8	15392.5	40164.3	44396.5	23565.2		12287.2	14627.4	9045.91	38836.1	31240.5	20750.9		7155.51	5750.47	5172.04	13122.5	9356.04	8239.35
15299.3	18472	18245.6	41698.8	29992.5	28163.1		10550.4	12541.3	10614.6	42224.4		25033.9		7789.99	6399.56	8924.74	14834	10990.5	11069.7
		11490.1			23295.8				6343.52			23521.1				5351.81			8205.03
		16674.6			22054.9				11289.6			21752.8				5455.86			7452.33
Figure 7K							Figure 7L
CD4 GM-CSF + Total Cells			CD8 GM-CSF + Total Cells				CX3CR1 CRE	CB2R FL/FL	CX3CR1 Cre CB2R FL/FL
CX3CR1 CRE	CB2R FL/FL	CX3CR1 Cre CB2R FL/FL	CX3CR1 CRE	CB2R FL/FL	CX3CR1 Cre CB2R FL/FL		0.597505	1.42995	0.743294
18206.3	23358	17617.7	16644.5	19213.6	13168.3		0.909158	1.81398	0.462465
14886.6	14730.5	12783.6	11856.8	20547.7	12917.7		1.30053	1.74919	0.697648
16712.2	16765	13964	14074.5	12455.9	13012.6		1.29836	1.8278	0.62111
21906.9	22089.4	18774.2	16742.2	17690.5	13834.3		0.688139	1.50061	0.475737
13051.8	28272.5	13846.3	15061.5	21224	14328.2		1.06263	1.21478	0.942057
22057.5	22969.5	19399.9	20821.4	22342	11534.4		1.05641	1.34714	0.880184
21921.3	24316.9	11362.9	16950.5	11274.9	10404.7		1.16144	1.289	0.655439
26012	25238.8	21234.8	18151.2	17134.4	13714.2		1.42158	1.064	0.728864
20606.2	20797.6	13115.2	15039.5	15194.7	15430.3		1.01046	0.99886	0.851434
22270.8	24504.2	8813.09	18091.4	17201.3	15195.1		1.05097	1.34409	0.938099
16259.9	10772.9	12811.7	20466.8	20355.6	18580.4		1.11839	1.00005	0.945786
16705.8	15289.4	9822.75	28327.2	20014.5	20940.9		1.05738	1.31082	0.834202
15484.9	8355.22	15521.2	21337.6	14771.5	23700.6
11540.4	13678.3	11559.8	26404.3	19069.6	15732.7
9708.25	14088.4	13915.2	26864.7	20491.5	17523.7
		8891.18			15541.3
		14430.9			13360.5

## Sheet: Supplemental Figure 1
Supplemental Figure 1B
CD4 % Total Cells								CD8 % Total Cells								CD4 Total Cells								CD8 Total Cells
PFC		AMY		BS		CER		PFC		AMY		BS		CER		PFC		AMY		BS		CER		PFC		AMY		BS		CER
BM	GVHD	BM	GVHD	BM	GVHD	BM	GVHD	BM	GVHD	BM	GVHD	BM	GVHD	BM	GVHD	BM	GVHD	BM	GVHD	BM	GVHD	BM	GVHD	BM	GVHD	BM	GVHD	BM	GVHD	BM	GVHD
0	0.0612	0	0.07239	0.0214414	0.177844	0	0.10146	0.0671772	0	0	0	0.0644394	0.148148	0	0.0505856	0	5	0	7	0	0	0	17	6	0	0	0	23	53	0	8
0.0444187	0.0744	0	0	0	0.151752	0.0597878	0.05922	0	0.0740421	0	0	0.0613375	0.303484	0	0.238382	4	13	0	0	0	0	6	5	0	13	0	0	16	164	0	21
0	0	0.79042	0	0.040353	0.1482	0.0917	0	0	0	2.22027	0	0	0.191531	0.04592	0	0	0	71	0	0	0	24	0	0	0	200	0	0	69	12	0
0	0	0	0	0	0.57488	0	0	0	0.195898	0	0	0	0.998258	0.06027	0	0	0	0	0	0	0	0	0	0	17	0	0	0	359	28	0
0	0.10602	0	0	0.0297989	0.14997	0	0.246804	0	0.10602	0	0.11011	0.029784	0.540204	0.256261	1.23082	0	9	0	0	0	0	0	23	0	9	0	10	8	142	21	114
0	0	0	0	0	0.184519	0	0	0	0	0	0	0.066362	0.0306677	0	0	0	0	0	0	0	87	0	0	0	0	0	0	10	14	0	0
0	0	0	0	0	0.04611	0	0.0955275	0	0	0	0	0.0284524	0	0	0.0955673	0	0	0	0	0	4	0	34	0	0	0	0	15	0	0	34
0	0	0	0	0	0.0144648	0	0.0335384	0	0	0	0	0.0490688	0.0288435	0	0.0336413	0	0	0	0	0	4	0	9	0	0	0	0	9	7	0	9
0	0	0	0	0	0	0	0.0609296	0	0.054879	0	0	0	0	0	0	0	0	0	0	0	0	0	5	0	0	0	0	0	0	0	0
0	0	0	0	0	0.0501165	0.047641	0.061923	0	0	0	0	0	0	0	0	0	0	0	0	0	5	18	17	0	0	0	0	0	0	0	0
Supplemental Figure 1C									Supplemental Figure 1D
IFNg		TNFa		IL-6		GM-CSF			CD4 % Total Cells		CD8 % Total Cells		CD4 Total Cells		CD8 Total Cells
BM	GVHD	BM	GVHD	BM	GVHD	BM	GVHD		BM	GVHD	BM	GVHD	BM	GVHD	BM	GVHD
1	5.94275	0.863	2.08411	0.50135	1.93405	1.11661	3.93536		3.757	28.2106	14.4976	29.4128	13557	213596	50023.1	205303
2.0255	7.60537	1.62963	2.14971	1.78361	2.43604	1.4168	4.77946		10.6764	36.378	34.4892	31.02	35153.9	283931	110025	203817
1.04889	6.50808	0.70878	2.96114	0.60726	1.60014	1	5.07216		5.2271	37.125	21.6596	33.6	23717.3	194020	96568.2	137408
0.68816	8.65864	0.39673	2.57167	1	1.77902	0.6448	5.25457		7.8346	31.23	16.4091	34.353	13415.1	264080	55967.6	252688
0.63869	4.21922	0.37624	1.93247	0.67485	2.35384	0.63701	2.61123		3.24711	35.3331	25.818	35.4078	12806.8	220599	107733	183069
2.14286	3.54018	1	1.66888	1.25887	4.66073	0.86501	2.46422		3.24551	26.228	32.9805	32.9272	11241.7	175826	161283	183246
	8.83593		3.1823		3.17035		5.54143			27.552		34.1376		198028		207839
	6.57596		3.19653		4.3844		8.32337			25.6887		35.478		144426		162225
	10.5233		2.78643		1.96117		6.16116			30.9008		33.9624		231610		216756
	5.64161		2.07834		4.97747		5.74255			28.7661		43.3389		184404		240836
Supplemental Figure 1E									Supplemental Figure 1F
CD4 IFNg + Cells		CD4 TNFa + Cells		CD4 IL-6 + Cells		CD4 GM-CSF + Cells			CD8 IFNg + Cells		CD8 TNFa + Cells		CD8 IL-6 + Cells		CD8 GM-CSF + Cells
BM	GVHD	BM	GVHD	BM	GVHD	BM	GVHD		BM	GVHD	BM	GVHD	BM	GVHD	BM	GVHD
3067.44	93396.1	1825.02	48507.2	1745.35	57218.4	1795.19	55833.2		7142.49	106887	717.34	48504.7	1254.52	41325.7	1737.68	47776.6
8208.24	96366.4	4670.16	25025	5458.85	24733	6099.43	50633.6		25504.8	83995	4434.88	14503.6	3000.62	22434.7	8881.71	35719.2
5730.71	69290.1	3442	24147.3	4367.7	24894.5	3729.01	45901.3		20959.8	66439.3	3131.4	22465.7	3275.26	23451.3	3712.18	35304.2
3137.57	88848.6	2832.07	49074.1	2551.79	24058.2	2903.18	72395.8		11507.7	105221	1042.38	64781.7	1180.9	18878.4	3855.77	60489.1
3786.68	62901	2127.67	27281.9	2165.34	16268.6	2819.47	58803.1		28367.3	119212	5645.37	28814	6704.94	30285.3	9530.46	44428.9
2328.47	69666	1537.66	35122.8	1381.69	43347.8	2604.2	40677.7		29759.7	101354	3022.84	36323.6	2843	48221.2	8520.94	28798.8
	57709.3		23604.4		56049.5		47256.5			81786.9		33991.4		19564		42913.6
	45861.4		12353.2		15228.3		33494.8			71183.1		19727		31122.4		28928.2
	76435.7		29611.2		21492.1		68720.3			91019.9		50337.6		28729.7		61006.4
	73322.7		21172.3		44550.6		43028.3			123849		28474.5		42265.8		33670

## Sheet: Supplemental Figure 2
Supplemental Figure 2A			Supplemental Figure 2B			Supplemental Figure 2C			Supplemental Figure 2D			Supplemental Figure 2E
BM	GVHD		BM	GVHD		BM	GVHD		BM	GVHD		BM	GVHD
114.2	661.4		0.049276	0.249626		166.9	151.7		1121.5	1715.4		20.5	79.3
353	2.9		0.34906	0.0057296		130.8	81.9		749.3	1598.2		20	79.5
384.1	2.1		0.366688	0.00235423		91.9	190.6		455.2	1493.7		52.4	63.6
320.4	557.1		0.226922	0.445084		130.9	187.77		784.2	641.9		68.2	128.9
1021.2	434		0.60885	0.461087		147.8	13.03		165	816.9		22.3	96.69
157.8	5.4		0.02202	0.03524		107.67	55.35		1408.6	1506		35.1	74.45
9.3	183.9		0.11957	0.0184		18.9	76.57		1096.3	1591.2		53.96	80.96
111.4	14.3		0.35832	0.02579		131.93	35.01		559.9	1776.5		34.94	158.22
280.5			0.09013			80.28			1239.8	1509.9		79.16	81.86
654.6			0.14898			148.56			1319.4			92.85
Supplemental Figure 2F			Supplemental Figure 2G			Supplemental Figure 2H			Supplemental Figure 2I
BM	GVHD		BM	GVHD		BM	GVHD		BM	GVHD
42.33	26.67		226.5	0		0.361111	-0.0839002		0.0397173	-2.58492
52	3.33		101.7	0		0.401015	0.0013986		0.530763	-1.61418
78.67	42		153.8	0		0.54159	0.0569745		2.49948	-2.01099
132.33	27.67		71.6	134		0.279383	0.216931		-0.0543212	-4.40632
41.33	23.33		153.8	86		0.353791	-0.127135		-0.160915	-3.48985
39.3	50.7		88.9	0		0.115702	-0.117241		3.1494	-3.16318
38.3	28.3		56.3	0		0.19888	0.257143		2.46161	-2.02322
44.7	56		130.5	0		0.280172	0.0660981		4.95085	0.130682
68	17.3		58.2	0		0.0674374	-0.259842		2.89682	-0.961395
42			0			0.302326			3.28723

## Sheet: Supplemental Figure 4
Supplemental Figure 4A
IFNg				TNFa				IL-6				GMCSF
BM B6	BM CB2R-/-	GVHD B6	GVHD CB2R-/-	BM B6	BM CB2R-/-	GVHD B6	GVHD CB2R-/-	BM B6	BM CB2R-/-	GVHD B6	GVHD CB2R-/-	BM B6	BM CB2R-/-	GVHD B6	GVHD CB2R-/-
1.986	0.483	14.287	4.065	2.009	0.538	7.464	3.474	0.44	0.25	0.65	0.84	3.775	1.67	19.071	3.523
0.265	1	13.769	10.654	0.461	1	8.897	6.821	0.2	0.7	1.13	0.72	0.112	1	10.954	5.54
0.308	1.512	13.579	6.892	0.222	1.625	7.908	2.757	0.31	0.33	0.93	1.44	0.306	0.774	12.817	3.131
1.454	0.68	4.616	4.18	1.617	0.672	4.553	3.095	2.48	0.31	0.94	0.86	0.289	0.157	2.719	7.311
0.537	0.783	8.301	11.498	0.509	0.845	4.959	2.09	1	1.24	0.68	0.98	0.091	0.221	4.019	4.479
		5.816	6.821			4.257	3.555			0.78	0.94			3.045	5.205
		2.983	9.624			2.783	2.627			2.08	0.8			1.379	14
		5.736	3.9			4.428	3.074			5.32	2.36			3.647	1.313
		4.028	4.248			3.45	3.067			2.56	2.1			1.857	0.727
			6.394				5.122				4.45				3.19
Supplemental Figure 4B
CD4 % Total Cells				CD8 % Total Cells				CD4 Total Cells				CD8 Total Cells
BM B6	BM CB2R-/-	GVHD B6	GVHD CB2R-/-	BM B6	BM CB2R-/-	GVHD B6	GVHD CB2R-/-	BM B6	BM CB2R-/-	GVHD B6	GVHD CB2R-/-	BM B6	BM CB2R-/-	GVHD B6	GVHD CB2R-/-
1.265	2.6896	25.3704	24.9368	10.235	13.7104	42.8296	33.4632	1992.38	3832.68	95773.3	84785.1	16120.1	19537.3	161682	113775
0.86691	1.8886	27.4216	20.6568	3.20309	12.3114	32.9784	39.7432	1170.33	2880.11	108315	85725.7	4324.17	18774.9	130265	164934
3.0368	2.1	27.0924	25.9148	11.5632	17.9	37.1076	36.9852	4099.68	3307.5	101596	99772	15610.3	28192.5	139154	142393
3.757	3.8346	25.9695	20.7552	14.4976	16.4091	33.7305	34.4448	6480.82	6422.95	106475	86653	25008.4	27485.2	138295	143807
4.1664	1.28511	23.828	22.078	13.4592	10.218	40.572	27.7172	6041.28	2441.71	91737.8	62370.3	19515.8	19414.2	156202	78301.1
1.8871	1.26251	26.2106	23.452	7.8196	16.3305	29.4128	29.0576	3868.55	2146.27	91081.8	70942.3	16030.2	27761.8	102210	87899.2
		31.218	21.7787			26.62	30.078			102239	51724.4			87180.5	71435.2
		32.175	26.5608			29.12	29.1924			70785	83666.5			64064	91956.1
		31.23	24.9761			34.353	37.6289			110866	67435.5			121953	101598
		30.6031				30.6678				80333.1				80503
Supplemental Figure 4C									Supplemental Figure 4D
CD4 IFNg + cells				CD8 IFNg + cells					CD4 TNFa + cells				CD8 TNFa + cells
BM B6	BM CB2R-/-	GVHD B6	GVHD CB2R-/-	BM B6	BM CB2R-/-	GVHD B6	GVHD CB2R-/-		BM B6	BM CB2R-/-	GVHD B6	GVHD CB2R-/-	BM B6	BM CB2R-/-	GVHD B6	GVHD CB2R-/-
802.927	1510.08	73266.5	64351.9	9543.11	12543	128699	84421		653.499	927.509	57655.5	41968.6	3336.87	3321.34	77122.2	36294.2
567.609	1059.88	82752.9	64294.3	2836.66	11753.1	106035	117268		430.681	599.064	68780.2	37205	1383.73	3473.35	66695.5	55582.8
1697.27	1336.23	70406.4	79019.4	8445.18	18691.6	104365	115766		783.039	1273.39	50595.1	63355.2	3403.05	6878.97	51904.3	67921.5
2605.29	3301.4	85073.5	71228.7	17630.9	20723.9	115615	127125		2028.5	1374.51	78046.1	56064.5	5851.96	4507.58	78966.5	72047.3
2754.82	1010.87	69629	51892.1	15280.9	15201.3	122619	55907		1667.39	546.943	58161.8	34553.2	4195.91	4154.64	89035.2	35705.3
1628.66	933.626	71681.4	56257.2	11862.3	21182.3	80030	65484.9		943.927	538.713	50459.3	46254.4	3061.76	5968.8	50389.3	43334.3
		74123.2	38379.5			70964.9	52433.5				53675.4	33620.9			46380	31574.4
		53513.5	64423.2			47023	70162.5				46293.4	48191.9			29021	37885.9
		84480.3	55566.8			96830.8	75487.3				69956.8	41405.4			53903.3	46328.7
		65310.8				64643.9					53421.5				38882.9
Supplemental Figure 4E									Supplemental Figure 4F
CD4 IL-6 + cells				CD8 IL-6 + cells					CD4 GM-CSF + cells				CD8 GM-CSF + cells
BM B6	BM CB2R-/-	GVHD B6	GVHD CB2R-/-	BM B6	BM CB2R-/-	GVHD B6	GVHD CB2R-/-		BM B6	BM CB2R-/-	GVHD B6	GVHD CB2R-/-	BM B6	BM CB2R-/-	GVHD B6	GVHD CB2R-/-
535.949	870.018	11875.9	15346.1	3336.87	4571.73	31204.6	29809		713.27	1161.3	62539.9	54601.6	3627.03	5157.85	60469	45396.2
120.544	895.716	5827.36	9099.2	877.807	6007.96	8610.5	18795.9		636.659	1330.61	63147.8	52892.8	1271.31	5463.49	53278.2	66468.5
1410.29	1018.71	8879.53	13777.8	5463.61	7668.36	21290.5	36383.2		1906.35	1779.43	65834.5	62557	4011.85	6681.62	59696.8	49410.4
2158.11	989.135	4077.99	13409.6	3901.3	5304.65	8532.81	11980.1		1788.71	1702.08	77833.2	51645.2	8827.95	6156.69	76753.8	56947.6
1063.27	429.741	16329.3	11989.2	2790.76	1630.79	35301.7	12218		2621.92	842.39	59629.6	42100	4781.38	4445.85	55139.4	27718.6
978.744	459.301	14026.6	9103.5	2164.07	3720.09	15638	12644		982.613	761.925	58747.8	53632.4	4712.87	5829.99	35262.3	28918.8
		13495.5	12633.6			13164.3	14069.3				69113.5	37965.7			30077.3	22073.5
		13378.4	14498.6			8264.26	18592.4				43320.4	59654.2			26458.4	30805.3
		23725.4				22439.4					79380.4	47137.4			45854.4	37591.3
		19440.6				8372.31					60410.5				26727
Supplemental Figure 4G					Supplemental Figure 4H					Supplemental Figure 4I
BM B6	BM CB2R-/-	GVHD B6	GVHD CB2R-/-		BM B6	BM CB2R-/-	GVHD B6	GVHD CB2R-/-		CD80				CD86
29225	48570.1	54029	33272.8		397.459	2719.93	34578.5	20229.9		BM B6	BM CB2R-/-	GVHD B6	GVHD CB2R-/-	BM B6	BM CB2R-/-	GVHD B6	GVHD CB2R-/-
16808.4	36682.3	49609	31742.8		1500.99	1775.43	7788.62	17744.2		1949.3	7139.81	28635.3	22825.2	3419.32	6071.27	18964.2	12078
37300.4	18840.4	32541.3	22129.3		3148.15	4936.19	6508.26	12016.2		2454.03	7006.33	8383.93	15427	3580.19	4181.79	10616.3	13205
32886	32324.6	45435	37090.3		1509.47	943.877	22354	2422		6452.96	4672.42	6540.8	11529.4	4662.55	4917.35	8916.32	9427.08
34236.7	40223.4	29875.7	39291.5		489.584	1802.01	3077.19	10019.3		12430.9	3044.97	23217.3	5526.46	7991.3	2637.68	22354	6527.89
57940.1	28277.5	29016.3	28823.7		6373.41	4043.69	18048.2	18331.9		4039.93	3563.79	4959.36	8604.83	1941.22	3129.38	7707.92	9665.7
		44832.5	35588.9				30710.3	21994		9386.3	2742.92	10707	13403	5967.83	3562.97	9198.18	8820.05
		38208	43387.2				15245	23342.3				25061.4	16370.9			17753.7	9466.66
		42851.6	46365.5				25325.3	25361.9				14175.2	19220.5			8252.93	12625.7
		56281.2					26339.6					13969.6	18036.2			8698.87	11823.2
												19754.7				10918.6
Supplemental Figure 4J
BM B6	BM CB2R-/-	GVHD B6	GVHD CB2R-/-
0	0	1.38904	1.3439
0	0	1.24043	1.44956
0	0	1.36459	1.44767
0	0	1.14863	1.21973
0	0	1.2397	1.1866
0	0	1.50377	1.93868
		0.841588	1.51901
		1.11798	1.0501
		1.418

## Sheet: Supplemental Figure 6
Supplemental Figure 6B				Supplemental Figure 6C				Supplemental Figure 6D
Naive	BM	GVHD		Naive	BM	GVHD		CD4 % Total Cells				CD8 % Total Cells				CD4 Total Cells				CD8 Total Cells
308.9	324.7	403.4		6.5841	7.8087	14.6371		BM VEH	BM SR1445528	GVHD VEH	GVHD SR144528	BM VEH	BM SR1445528	GVHD VEH	GVHD SR144528	BM VEH	BM SR1445528	GVHD VEH	GVHD SR144528	BM VEH	BM SR1445528	GVHD VEH	GVHD SR144528
226.9	265.2	250.9		5.9796	5.7259	8.5164		1.44256	1.41372	27.735	22.4808	12.7512	17.8398	34.572	44.7528	3173.63	3322.24	126194	92171.3	28052.6	41923.5	157303	183486
268.3	269.5	158.7		6.6136	9.9071	5.1577		1.7304	1.48599	26.9346	25.7175	14.0784	14.6547	45.1136	39.825	4239.48	3046.28	113125	100298	34492.1	30042.1	189477	155318
250	527	349.5		5.1899	17.5186	10.4096		1.29735	2.3436	24.9402	22.1697	11.1105	18.2063	36.3975	38.0673	3243.38	5976.18	112231	94221.2	27776.2	46426.1	163789	161786
196.9	272.4	327.8		4.454	8.6456	10.0817		2.2538	1.7004	30.9595	21.378	16.1204	13.26	38.324	27.995	5972.57	3910.92	114550	106890	42719.1	30498	141799	139975
147.2	159.1	293		4.9049	5.2553	13.4342		2.27556	3.8875	25.668	18.4167	21.8736	24.1025	47.0952	31.1391	6030.23	7580.62	94971.6	76429.3	57965	46999.9	174252	129227
123.6	193.9	189.7		2.5202	4.8302	7.8712		3.6685	1.44615	29.7726	24.1486	20.6195	13.268	38.1006	39.3484	9171.25	4483.06	144397	92972.1	51548.8	41130.8	184788	151491
76.3	179.7	248.7		2.3357	4.4366	7.9077				21.9618	21.8655			32.536	41.022			119692	114794			177321	215366
71	153.6	208.5		1.4856	3.1897	9.5152				32.3174	25.9424			35.6678	45.8414			153508	133603			169422	236083
75.4	107.5			1.6469	2.8441					24.192	24.6981			36.666	35.7782			119750	108672			181497	157424
											29.0503				34.4851				145252				172426
Supplemental Figure 6E									Supplemental Figure 6F									Supplemental Figure 5G
CD4 IFNg + cells				CD8 IFNg + cells					CD4 TNFa + cells				CD8 TNFa + cells					CD4 IL-6 + cells				CD8 IL-6 + cells
BM VEH	BM SR1445528	GVHD VEH	GVHD SR144528	BM VEH	BM SR1445528	GVHD VEH	GVHD SR144528		BM VEH	BM SR1445528	GVHD VEH	GVHD SR144528	BM VEH	BM SR1445528	GVHD VEH	GVHD SR144528		BM VEH	BM SR1445528	GVHD VEH	GVHD SR144528	BM VEH	BM SR1445528	GVHD VEH	GVHD SR144528
485.566	1099.66	98052.9	49219.5	24097.2	35635	141100	134679		425.267	784.049	61835.2	33273.8	9734.27	18488.3	88089.5	88073.5		644.247	691.026	8152.15	18249.9	995.869	3999.5	3555.04	48623.9
669.838	670.181	93780.9	41022	25834.6	23222.6	169014	62748.3		449.385	417.34	70929.6	39316.9	8657.51	9252.98	120318	58554.7		890.291	459.988	23643.2	13941.5	2531.72	390.548	34295.4	40848.5
1478.98	764.951	86417.8	42776.4	23665.4	39322.9	143643	90114.8		1193.56	747.023	59482.4	32317.9	11693.8	13463.6	85497.7	59537.3		424.882	1673.33	5173.84	22613.1	1127.72	1313.86	6125.7	18767.2
3010.18	2608.58	89692.8	70440.5	21402.2	19854.2	125492	101902		2490.56	1928.08	62315.3	47886.7	6279.7	7228.03	83803.1	56829.8		0	2139.27	23368.2	27577.6	123.885	12748.2	12946.2	12527.8
3793.02	2910.96	69329.3	49679	34083.4	23875.9	154910	88391.4		2725.67	2759.35	39318.2	35768.9	12462.5	6720.98	95664.5	68102.8		2140.73	1303.87	8566.44	13069.4	12984.2	5216.99	10176.3	8658.23
5640.32	1120.77	98190	71030.7	32424.2	22169.5	136004	123617		3760.21	815.918	86205.1	54853.5	9124.13	3747.02	61534.4	46659.3		3640.99	203.979	43030.3	16828	10515.9	2603.58	44903.5	26965.5
		83784.3	84488.3			133346	147956				76243.7	74386.4			64722.2	80331.3		2140.73	1303.87	69062.2	64858.5			107279	112205
		105153	119976			127067	193116				68617.9	78291.6			33376.1	79796.1		3640.99	203.979	40833	77356.3			49132.4	132443
		78077.3	88567.4			127229	125782				63946.7	82916.5			51545.1	76980.4				20237.8	62920.9			25591	91306
			101967				126388					84391.1				50175.8					68268.2				78108.8
Supplemental Figure 6H									Supplemental Figure 6I
CD4 GM-CSF + cells				CD8 GM-CSF + cells					BM VEH	BM SR1445528	GVHD VEH	GVHD SR144528
BM VEH	BM SR1445528	GVHD VEH	GVHD SR144528	BM VEH	BM SR1445528	GVHD VEH	GVHD SR144528		0	0	1.28941	1.20273
945.742	1089.7	74959.4	40647.5	11698	11738.6	64336.8	53394.6		0	0	1.48708	0.943714
952.611	813.357	79074.6	32797.5	7967.67	7240.15	82233.1	27491.2		0	0	1.02845	0.930954
1164.37	1480.9	74072.4	30810.3	8527.31	14717.1	77308.3	28636.1		0	0	0.959851	0.951008
2335.27	1251.49	70104.7	45321.4	8543.81	7776.99	52040.2	38353.2		0	0	1.45297	0.777709
2430.18	1682.9	59167.3	32711.7	10259.8	8835.98	72488.9	35925.2		0	0	1.55916	1.3145
2943.97	815.918	67722.2	48624.4	11031.4	8349.55	56360.3	47416.8				1.5722	1.19556
		64274.5	65662.1			56565.5	71070.6				1.03146	0.889988
		69539	72947.4			49810.1	69880.6				0.84059	0.680559
		62150.5	59226			59893.9	46597.5					1.45459
			77854.8				56210.7
